# Supplementary material for: ECM-mediated positional cues are able to induce pattern, but not new positional information, during axolotl limb regeneration
Source: PLoS One. 2021 Mar 5;16(3):e0248051. doi: 10.1371/journal.pone.0248051 (PMC7935289; doi:10.1371/journal.pone.0248051)
Supplement: S1 Data — (XLSX) [file pone.0248051.s004.xlsx]

## Sheet: Raw and processed data
qPCR data
	Manuscript: ECM-mediated positional cues are able to induce pattern, but not new positional information, during axolotl limb regeneration
	Please see the abbreviation legend sheet for the meanings of the abbreviations used on this page
	Primer sequences presented in the manuscript
	Data was processed according the Pfaffl method (Pfaffl, 2001)
EF1a
	Efficiency for Ef1a primers = 2.14
	Raw data for each sample (4 bioloigcal replica, and 3 technical replica)
		AB DMSO1	AB DMSO2	AB DMSO3	AB DMSO4	AB RA1	AB RA2	AB RA3	AB RA4	PB DMSO1	PB DMSO2	PB DMSO3	PB DMSO4	PB RA1	PB RA2	PB RA3	PB RA4	AM DMSO1	AM DMSO2	AM DMSO3	AM DMSO4	PM DMSO1	PM DMSO2	PM DMSO3	PM DMSO4	REF set 1-3	REF set 4
		17.3949	17.3447	16.5539	16.4809	15.771	16.479	16.3516	15.2437	16.851	15.9504	15.8563	14.9206	16.9121	17.3242		16.2379	16.3201	15.7311	15.375	15.0815	15.4571	15.4691	15.7693	15.3009	15.2084	14.7004
		16.9409	16.681	16.3192	16.2697	15.5426	16.5459	16.36	15.1867	16.3814	15.9263	15.7462		17.1961	17.5062	16.4618	15.0699	16.0443	15.0203		15.0487	15.3268	16.1553	15.6292	15.6389	15.029	15.2506
		16.5474	16.4117	16.0719	16.2841	15.826	16.6598	15.7407	15.3603	16.4559	15.5556	15.472	14.9412	16.1556		15.5762	16.3036	15.4701	15.0721	15.1102	14.8639	15.4847	15.1164	15.0446	15.4633	15.1776	15.1002
																										15.1075
	Average for sample	16.9611	16.8125	16.315	16.3449	15.7132	16.5616	16.1508	15.2636	16.5628	15.8108	15.6915	14.9309	16.7546	17.4152	16.019	15.8705	15.9448	15.2745	15.2426	14.9981	15.4229	15.5803	15.4811	15.4677	15.1306	15.017
		-1.83045	-1.68188	-1.18442	-1.32786	-0.582566	-1.43097	-1.02016	-0.246518	-1.43215	-0.680188	-0.560893	0.0861352	-1.62399	-2.28463	-0.888365	-0.85343	-0.814233	-0.1439	-0.111994	0.0189833	-0.292273	-0.449666	-0.350445	-0.450681
NDST2	Efficiency for NDST2 primers = 1.71
	Raw data for each sample (3 bioloigcal replica, and 3 technical replica)
		AB DMSO1	AB DMSO2	AB DMSO3		AB RA1	AB RA2	AB RA3		PB DMSO1	PB DMSO2	PB DMSO3		PB RA1	PB RA2	PB RA3		AM DMSO1	AM DMSO2	AM DMSO3		PM DMSO1	PM DMSO2	PM DMSO3		REF
		26.8406	25.1528	25.5239		24.7818	25.2098	24.9344		25.2918	24.7447	25.2083		26.0052	26.5089	25.2405		24.5278	25.1651	26.1621		24.6391	26.2882	26.2541		25.4286
		26.5652	25.5584	26.1193		24.8534	25.4472	25.0856		25.3295	24.6743	25.3943		26.0777	26.9689	25.7489		25.2426	25.4403	25.4102		25.1536	26.0063	25.5914		26.0304
		26.5053	25.0001	25.8898		25.2782	26.107	25.1506		25.2989	25.0774	25.3491		26.4938	27.1623	25.5552		25.3135	25.501	25.5492		24.8326	26.0275	25.3147		25.4632
	Average for sample	26.6371	25.2371	25.8443		24.9711	25.588	25.0569		25.3067	24.8322	25.3172		26.1922	26.88	25.5149		25.0279	25.3688	25.7072		24.8751	26.1074	25.7201		25.6408
		-0.996306	0.403663	-0.203571		0.669617	0.0527724	0.583886		0.334002	0.808594	0.323542		-0.551485	-1.23929	0.125845		0.612804	0.271973	-0.0664351		0.765644	-0.466601	-0.0793338
	The relative expression ratio of NDST2 to EF1a per sample	2.35869	4.46445	2.20758		2.23103	3.05568	2.97248		3.55649	2.58906	1.82268		2.55915	2.92498	2.10305		2.58116	1.29097	1.05081		1.88349	1.09612	1.25114
	Average of the relative expression ratio			3.01024				2.75306				2.65608				2.52906				1.64098				1.41025
	Standard Error of the mean of the relative expression ratio			0.728412				0.262118				0.501628				0.237747				0.475174				0.240813
HS6ST1	Efficiency for HS6ST1 primers = 2.19
	Raw data for each sample (4 bioloigcal replica, and 3 technical replica)
		AB DMSO1	AB DMSO2	AB DMSO3	AB DMSO4	AB RA1	AB RA2	AB RA3	AB RA4	PB DMSO1	PB DMSO2	PB DMSO3	PB DMSO4	PB RA1	PB RA2	PB RA3	PB RA4	AM DMSO1	AM DMSO2	AM DMSO3	AM DMSO4	PM DMSO1	PM DMSO2	PM DMSO3	PM DMSO4	REF set 1-3	REF set 4
		24.0998	23.6717	23.1637	24.4118	22.2631	21.8353	21.5346	23.3066	22.793	22.3767	22.3954	23.2988	22.9333	23.0785	22.0782	24.0946	23.1277	22.9637	23.2421	25.6237	23.1079	23.4533	23.484	24.9924	22.2229	25.2968
		23.9243	23.639	23.0738	24.5043	22.3195	21.7754	21.5869	23.121	23.1322	22.5314	22.5081	23.3042	23.0125	23.4322	22.1494	24.1451	23.1852	23.118	23.4113	24.8473	22.9185	23.3562	23.2598	25.0184	22.2684	25.396
		23.7852	24.0907	23.1687	24.4585	21.8643	21.9071	21.3392	23.7416	22.8484	22.2224	22.8848	23.4297	23.0064	23.3556	22.1882	24.2305	23.103	23.0762	23.6535	25.0409	22.8112	23.4728	23.5645	24.8339	22.9062	25.6814
																										23.2545
	Average for sample	23.9364	23.8005	23.1354	24.4582	22.149	21.8393	21.4869	23.3897	22.9246	22.3768	22.5961	23.3442	22.9841	23.2888	22.1386	24.1567	23.1386	23.0526	23.4356	25.1707	22.9459	23.4274	23.4361	24.9482	22.663	25.4581
		-1.27342	-1.13747	-0.472375	0.999873	0.51403	0.82374	1.17611	2.06831	-0.261555	0.286183	0.0668803	2.11383	-0.321084	-0.625775	0.524383	1.30131	-0.475619	-0.38964	-0.772623	0.287401	-0.282868	-0.764412	-0.773114	0.509849
	The relative expression ratio of NDST2 to EF1a per sample	1.48347	1.47391	1.70032	6.01375	2.3307	5.66564	5.46355	6.10374	2.4219	2.09978	1.61471	4.91112	2.67472	3.48201	2.96518	5.30897	1.27971	0.822045	0.59425	1.23473	1.00062	0.773279	0.71218	2.10129
	Average of the relative expression ratio			2.66786				4.89091				2.76188				3.60772				0.982684				1.14684
	Standard Error of the mean of the relative expression ratio			1.11652				0.863798				0.735369				0.591142				0.165438				0.324144
HS3ST1	Efficiency for HS3ST1 primers = 1.96
	Raw data for each sample (4 bioloigcal replica, and 3 technical replica)
		AB DMSO1	AB DMSO2	AB DMSO3	AB DMSO4	AB RA1	AB RA2	AB RA3	AB RA4	PB DMSO1	PB DMSO2	PB DMSO3	PB DMSO4	PB RA1	PB RA2	PB RA3	PB RA4	AM DMSO1	AM DMSO2	AM DMSO3	AM DMSO4	PM DMSO1	PM DMSO2	PM DMSO3	PM DMSO4	REF set 1-3	REF set 4
		27.2613	26.7176	26.7809	26.2503	26.3293	26.1666	25.7976	25.8838	26.0457	25.5598	25.1562	25.0302	26.5786	27.1042	25.9414	26.2407	26.3308	26.3752	26.0853	25.7248	25.4035	26.1306	26.4304	25.6263	24.2537	25.2968
		27.166	26.9917	27.1575	26.2397	26.1601	26.167	26.0032	26.1018	26.0705	25.5649	25.2696	25.0576	26.5025	27.1514	26.1289	26.2782	26.0874	26.2419	26.004	26.0073	25.6365	25.8183	26.5007	25.6638	25.1614	25.396
		27.6404	26.9099	26.923	26.3912	25.8512	26.3524	26.1444	26.1709	26.0302	25.8178	25.3321	24.9697	26.7636	27.1523	26.0433	26.4877	26.2254	26.2696	26.1672	25.8431	25.4253	26.0831	26.5353	25.7179	25.9019	25.6814
																										25.7796
	Average for sample	27.3559	26.8731	26.9538	26.2937	26.1135	26.2287	25.9818	26.0522	26.0488	25.6475	25.2526	25.0192	26.6149	27.136	26.0378	26.3355	26.2145	26.2956	26.0855	25.8584	25.4884	26.0107	26.4888	25.6694	25.2742	25.4581
		-2.08174	-1.59889	-1.67963	-0.835652	-0.839362	-0.95452	-0.707606	-0.59412	-0.774622	-0.373362	0.0215296	0.438891	-1.34077	-1.86179	-0.763681	-0.877492	-0.940355	-1.02141	-0.811326	-0.40035	-0.214245	-0.73654	-1.21461	-0.211301
	The relative expression ratio of NDST2 to EF1a per sample	0.991755	1.22583	0.795179	1.56502	0.885481	1.5626	1.34981	0.808757	1.76528	1.30505	1.5546	1.25837	1.39554	1.62462	1.17581	1.06055	0.986755	0.561092	0.630797	0.752875	1.08133	0.857665	0.57652	1.22224
	Average of the relative expression ratio			1.14445				1.15166				1.47082				1.31413				0.73288				0.934438
	Standard Error of the mean of the relative expression ratio			0.165532				0.18179				0.117735				0.124654				0.0934453				0.140951

## Sheet: Abbreviation legend
abbreviation	meaning
AB	Anterior Blastema
AM	Anterior Mature
PB	Posterior Blastema
PM	Posterior Mature
DMSO	Dimethyl sulfoxide (vehicle)
RA	Retinoic acid
